# Supplementary material for: Molecular profiling of basal cell carcinomas in young patients
Source: BMC Med Genomics. 2021 Jul 20;14:187. doi: 10.1186/s12920-021-01030-w (PMC8293576; doi:10.1186/s12920-021-01030-w)
Supplement: Supplementary file 2 — Additional file 2: Appendix 2. Identified variants and patients’ characteristics. Tier I: variants with strong clinical significance, Tier II: variants with potential clinical significance, I: Infiltrative, U: Undetermined, N: Nodular, S: Superficial, Pi: Pigmented, M: Man, W: Woman, -: Not found in gnomAD, numbers in gnomAD represent to frequencies of each variant if found in this database. [file 12920_2021_1030_MOESM2_ESM.xlsx]

## Sheet: Annex 2
Patient	Tumor sample code (Tumor cellularity in %)	Gene	Variation	% of reads	Reference	Classification	gnomAD	Sex	Age	Occupation	Skin phenotype	Tanning	Age of detection	BCC subtypes	Body localization	Face localization	Family History of Skin Cancer	Family History of Other Cancers
P1	7111 12 (15%)	KMT2C	c.13758C>A p.(Tyr4586*)	5.1% of 1201	NM_170606.2	Tier 2	-	M	33	Yes	Dark	Yes	31	Infiltrative	Head and neck	Lips	No	Colon (father)
		NBN	c.2194C>T p.(Gln732*)	6.8% of 1146	NM_002485.4	Tier 2	-
		PALB2	c.391_406inv p.(Arg131_Ser136delins*)	7.1% of 828	NM_024675.3	Tier 2	-
		PTCH1	c.3261dup p.(Ala1088Argfs*57)	11.6% of 1537	NM_000264.3	Tier 1	-
		PTCH1	c.1347+1G>A	14.1% of 978	NM_000264.3	Tier 1	-
		RBM10	c.1049_1067inv p.(Gln350_Ser356delinsArgAlaLeu*)	11.6% of 778	NM_001204468.1	Tier 2	-
		TP53	c.637C>T p.(Arg213*)	9.6% of 1210	NM_000546.4	Tier 2	-
P2	10539 13 (60%)	APC	c.2501_2510delinsTCCTCTTGATG p.(Ser834Phefs*10)	10% of 937	NM_000038.5	Tier 2	-	M	33	Yes	Dark	Yes	33	Infiltrative	Head and neck	Eyebrow	No	No
		ATM	c.819_832delinsCTTCTTTTAAAGAA p.(Ser274_Val278delinsPhePhe*)	6.3% of 800	NM_000051.3	Tier 2	-
		ATRX	c.2458G>T c.2450_2458inv p.(Tyr817_Glu820delinsSerGluSer*)	9.8% of 387	NM_000489.3	Tier 2	-
		PALB2	c.390_391insT c.391_406inv p.(Arg131_Ser136delins*)	9.3% of 827	NM_024675.3	Tier 2	-
		PTCH1	c.413_429dup p.(Arg144Valfs*3)	25.8% of 538	NM_000264.3	Tier 1	-
		RBM10	c.1049_1067inv p.(Gln350_Ser356delinsArgAlaLeu*)	23.6% of 589	NM_001204468.1	Tier 2	-
		TSC1	c.2041+1G>C	23.5% of 909	NM_000368.4	Tier 2	-
P3	656 09 (30%)	APC	c.2501_2510delinsTCCTCTTGATG p.(Ser834Phefs*10)	6.5% of 737	NM_000038.5	Tier 2	-	W	32	No	Fair	No	31	Indeterminate	Head and neck	Nose	No	No
		APC	c.3340C>T p.(Arg1114*)	19.8% of 958	NM_000038.5	Tier 2	-
		ATM	c.825_832delinsTAAAGAA p.(Leu275Phefs*45)	6.1% of 806	NM_000051.3	Tier 2	-
		ATRX	c.2450_2458inv p.(Tyr817_Glu820delinsSerGluSer*)	8.8% of 773	NM_000489.3	Tier 2	-
		EZH2	c.1797G>A p.(Trp599*)	5% of 959	NM_004456.4	Tier 2	-
		FANCA	c.3766-1G>A	5.5% of 512	NM_000135.2	Tier 2	-
		NBN	c.584+1G>A	5.1% of 664	NM_002485.4	Tier 2	-
		PALB2	c.391_406inv p.(Arg131_Ser136delins*)	10% of 601	NM_024675.3	Tier 2	-
		PTCH1	c.3499_3500delinsAA p.(Gly1167Lys)	30.4% of 1281	NM_000264.3	Tier 1	-
		RBM10	c.1049_1067inv p.(Gln350_Ser356delinsArgAlaLeu*)	9.3% of 1154	NM_001204468.1	Tier 2	-
		TSC1	c.2041+1G>C	10.4% of 856	NM_000368.4	Tier 2	-
P4	9219 17 (80%)	APC	c.2501_2510delinsTCCTCTTGATG p.(Ser834Phefs*10)	5.8% of 1053	NM_000038.4	Tier 2	-	M	38	No	Fair	No	30	Indeterminate	Back/Shoudler	_	No	Breast (mother)
		PALB2	c.391_406inv p.(Arg131_Ser136delins*)	8.5% of 953	NM_024675.3	Tier 2	-
		PTCH1	c.310dupG p.(Val104Glufs*36)	51.3% of 3118	NM_000264.3	Tier 1	-
		RBM10	c.1049_1067inv p.(Gln350_Ser356delinsArgAlaLeu*)	9.5% of 1135	NM_001204468.1	Tier 2	-
	8608 17 (40%)	FANCC	c.338G>A p.(Trp113*)	5.7% of 1012	NM_000136.2	Tier 2	7.0804e-06							Superficial	Head and neck	Ear
		FGFR1	c.1958G>A p.(Arg653Gln)	5.6% of 931	NM_001174067.1	Tier 2	-
		PTCH1	c.310dupG p.(Val104Glufs*36)	63.8% of 2933	NM_000264.3	Tier 1	-
P5	3496 15 (40%)	ASXL1	c.2893C>T p.(Arg965*)	18.7% of 2578	NM_015338.5	Tier 2	1.19e-05	M	39	No	Fair	No	37	Superficial	Breast/Thorax	_	Yes	No
		ATM	c.1336C>T p.(Gln446*)	5% of 743	NM_000051.3	Tier 2	-
		ATRX	c.4956+1G>A	11% of 181	NM_000489.3	Tier 2	-
		ATRX	c.2458G>T p.(Glu820*)	16.4% of 281	NM_000489.3	Tier 2	-
		ATRX	c.6235C>T p.(Arg2079*)	5.9% of 281	NM_000489.3	Tier 2	-
		ATRX	c.1816C>T p.(Gln606*)	7% of 372	NM_000489.3	Tier 2	-
		BRCA2	c.7738C>T p.(Gln2580*)	5.8% of 929	NM_000059.3	Tier 2	-
		BRCA2	c.3187C>T p.(Gln1063*)	6.8% of 497	NM_000059.3	Tier 2	-
		FANCC	c.118C>T p.(Gln40*)	7.4% of 391	NM_000136.2	Tier 2	-
		KMT2C	c.13071G>A p.(Trp4357*)	5.2% of 729	NM_170606.2	Tier 2	-
		KMT2C	c.4793+1G>A	7.3% of 657	NM_170606.2	Tier 2	-
		KMT2D	c.9961C>T p.(Arg3321*)	5.2% of 1471	NM_003482.3	Tier 2	4.26283e-06
		MSH6	c.3261del p.(Phe1088Serfs*2)	5% of 1023	NM_000179.2	Tier 2	-
		MUTYH	c.1227G>A p.(Trp409*)	5.7% of 1891	NM_001128425.1	Tier 2	-
		NF1	c.1404del p.(Phe468Leufs*5)	5.3% of 452	NM_001042492.2	Tier 2	-
		NF1	c.204+1G>A	6.5% of 524	NM_001042492.2	Tier 2	-
		PALB2	c. 2450_2458inv p.(Tyr817_Glu820delinsSerGluSer*)	5% of 682	NM_024675.3	Tier 2	-
		RAD50	c.2398-1G>A	8% of 323	NM_005732.3	Tier 2	-
		RBM10	c. 1049_1067inv p.(Gln350_Ser356delinsArgAlaLeu*)	16.9 % of 763	NM_001204468.1	Tier 2	-
		SMO	c.1234C>T p.(Leu412Phe)	8.4% of 889	NM_005631.4	Tier 2	-
		TSC1	c.2041+1G>C	16.9% of 1060	NM_000368.4	Tier 2	-
P6	6028 04 (40%)	ATRX	c.2450_2458inv p.(Tyr817_Glu820delinsSerGluSer*)	11.2% of 769	NM_000489.3	Tier 2	-	M	34	Yes	Dark	Yes	31	Pigmented	Head and neck	Ear	No	No
		KMT2C	c.13758C>A p.(Tyr4586*)	5.4% of 1212	NM_170606.2	Tier 2	-
		PALB2	c.391_406inv p.(Arg131_Ser136delins*)	7.2% of 918	NM_024675.3	Tier 2	-
		PMS2	c.2437C>T p.(Arg813*)	5.7% of 628	NM_001322014.1	Tier 2	-
		PTCH1	c.1011G>A p.(Trp337*)	44.3% of 1509	NM_000264.3	Tier 1	-
		RBM10	c.1049_1067inv p.(Gln350_Ser356delinsArgAlaLeu*)	16.7% of 910	NM_001204468.1	Tier 2	-
		TP53	c.535C>T p.(His179Tyr)	27.9% of 1665	NM_000546.4	Tier 2	-
P7	7493 07 (50%)	APC	c.2501_2510delinsTCCTCTTGATG p.(Ser834Phefs*10)	12% of 650	NM_000038.4	Tier 2	-	M	36	No	Dark	No	31	Indeterminate	Head and neck		No	No
		ATM	c.819_832delinsCTTCTTTTAAAGAA p.(Ser274_Val278delinsPhePhe*)	9.8% of752	NM_000051.3	Tier 2	-
		ATM	c.8197C>T p.(Gln2733*)	5.1% of 946	NM_000051.3	Tier 2	-
		ATRX	c.5566+1G>A	5.9% of 370	NM_000489.3	Tier 2	-
		ERBB4	c.2202+1G>A	5.8% of 381	NM_005235.2	Tier 2	-
		KMT2C	c.13758C>A p.(Tyr4586*)	5% of 1072	NM_170606.2	Tier 2	-
		KMT2C	c.3309T>A p.(Cys1103*)	6.1% of 803	NM_170606.2	Tier 2	-
		KMT2C	c.3168G>A p.(Trp1056*)	11.9% of 573	NM_170606.2	Tier 2	-
		KMT2C	c.3499+1G>T	10.4% of 636	NM_170606.2	Tier 2	-
		KMT2C	c.1814-1G>A	10.8% of 295	NM_170606.2	Tier 2	-
		NBN	c.2194C>T p.(Gln732*)	12.1% of 929	NM_002485.4	Tier 2	-
		NF1	c.1765C>T p.(Gln589*)	5.1% of 1205	NM_001042492.2	Tier 2	-
		RBM10	c.1049_1067inv p.(Gln350_Ser356delinsArgAlaLeu*)	21.1% of 1052	NM_001204468.1	Tier 2	-
		RBM10	c.2140C>T p.(Gln714*)	6.1% of 391	NM_001204468.1	Tier 2	-
		SETD2	c.4839+1G>A	5.3% of 640	NM_014159.6	Tier 2	-
		SMO	c.1604G>T p.(Trp535Leu)	19.5% of 1592	NM_005631.4	Tier 2	-
		TSC1	c.2041+1G>C	33.5% of 1165	NM_000368.4	Tier 2	-
P8	815 15 (5%)	ATRX	c.2450_2458inv p.(Tyr817_Glu820delinsSerGluSer*)	8.6% of 572	NM_000489.3	Tier 2	-	M	30	No	Fair	Yes	31	Infiltrative	Head and neck	Cheek	No	Liver
		PALB2	c.391_406inv p.Arg131_Ser136delins*	5.9% of 1078	NM_024675.3	Tier 2	-
		RBM10	c.1049_1067inv p.(Gln350_Ser356delinsArgAlaLeu*)	10.6% of 932	NM_001204468.1	Tier 2	-
		TSC1	c.2041+1G>C	10.7% of 1173	NM_000368.4	Tier 2	-
P9	1833 07 (50%)	APC	c.1333C>T p.(Gln445*)	5.1% of 740	NM_000038.5	Tier 2	-	M	37	No	Fair	Yes	37	Superficial	Back/Shoudler	_	No	No
		APC	c.6303G>A p.(Trp2101*)	6.3% of 474	NM_000038.4	Tier 2	-
		AR	c.1888C>T p.(Arg630Trp)	10.3% of 194	NM_000044.3	Tier 2	-
		ATM	c.825_832delinsTAAAGAA p.(Leu275Phefs*45)	6.6% of 423	NM_000051.3	Tier 2	-
		ATRX	c.2450_2458inv p.(Tyr817_Glu820delinsSerGluSer*)	10.3% of 213	NM_000489.3	Tier 2	-
		BMPR1A	c.817C>T p.(Arg273*)	7.2% of 361	NM_004329.2	Tier 2	-
		BRCA1	c.191G>A p.(Cys64Tyr)	8.1% of 407	NM_007300.3	Tier 2	-
		CREBBP	c.3832G>A p.(Glu1278Lys)	6.1% of 461	NM_004380.2	Tier 2	-
		ERBB4	c.2870G>A p.(Trp957*)	7.5% of 425	NM_005235.2	Tier 2	-
		ERBB4	c.3589A>T p.(Lys1197*)	18.5% of 696	NM_005235.2	Tier 2	-
		FANCC	c.37C>T p.(Gln13*)	6.4% of 469	NM_000136.2	Tier 2	7.97073e-06
		IRF1	c.77G>A p.(Trp26*)	6.1% of 521	NM_002198.2	Tier 2	-
		KDM5C	c.1242+1G>A	7.3% of 220	NM_004187.3	Tier 2	-
		KMT2C	c.3961+1G>A	6.5% of 275	NM_170606.2	Tier 2	-
		KMT2C	c.1289G>A p.(Trp430*)	7.7% of 534	NM_170606.2	Tier 2	-
		KMT2C	c.3962-1G>A	7% of 371	NM_170606.2	Tier 2	-
		KMT2C	c.4507+1G>A	8.2% of 341	NM_170606.2	Tier 2	-
		KMT2D	c.12268C>T p.(Gln4090*)	5.2% of 577	NM_003482.3	Tier 2	-
		PALB2	c.398_406delinsCTGACCCT p.(Ser133Thrfs*44)	12.6% of 390	NM_024675.3	Tier 2	-
		PTCH1	c.3499G>A p.(Gly1167Arg)	15.5% of 1033	NM_000264.3	Tier 1	-
		PTPN11	c.1484C>T p.(Pro495Leu)	5.5% of 505	NM_001330437.1	Tier 2	-
		RBBP8	c.1054C>T p.(Gln352*)	6.1% of 395	NM_002894.2	Tier 2	-
		TP53	c.524G>A p.(Arg175His)	14.1% of 997	NM_000546.4	Tier 2	3.98e-06
P10	1124 15 (30%)	PALB2	c.391_406inv p.(Arg131_Ser136delins*)	10% of 840	NM_024675.3	Tier 2	-	M	24	Yes	Dark	Yes	31	Indeterminate	Head and neck	Cheek	No	Bladder (father)
		PTCH1	c.2917C>T p.(Gln973*)	35% of 940	NM_000264.3	Tier 1	-
		RBM10	c.1049_1067inv p.(Gln350_Ser356delinsArgAlaLeu*)	9.9% of 758	NM_001204468.1	Tier 2	-
P11	3480 15 (15%)	PTCH1	c.1223_1225delinsTTT p.(His408_Gln409delinsLeu*)	13.7% of 831	NM_000264.3	Tier 1	-	W	35	No	Fair	No	34	Infiltrative	Head and neck	Nose	No	Colon (father)
		RHOA	c.118G>A p.(Glu40Lys)	8.3% of 967	NM_001313941.1	Tier 2	-
P12	2006 11 (15%)	ATRX	c.2450_2458inv p.(Tyr817_Glu820delinsSerGluSer*)	5.6% of 1186	NM_000489.3	Tier 2	-	W	25	No	Dark	No	31	Infiltrative	Head and neck	Forehead	No	No
		PALB2	c.391_406inv p.(Arg131_Ser136delins*)	8.1% of 1130	NM_024675.3	Tier 2	-
		RBM10	c.1049_1067inv p.(Gln350_Ser356delinsArgAlaLeu*)	10.3% of 1512	NM_001204468.1	Tier 2	-
P13	4707 07 (15%)	ATR	c.5911C>T p.(Gln1971*)	5.4% of 971	NM_001184.3	Tier 2	-	W	27	No	Dark	Yes	31	Nodular	Head and neck	Nose	No	Breast (mother)
		ATRX	c.243-1G>A	5.7% of 665	NM_000489.3	Tier 2	-
		BMPR1A	c.817C>T p.(Arg273*)	5.3% of 1529	NM_004329.2	Tier 2	-
		EZH2	c.1675C>T p.(Gln559*)	5.9% of 1767	NM_004456.4	Tier 2	-
		EZH2	c.626-1G>A	5.1% of 1180	NM_004456.4	Tier 2	-
		FANCC	c.275G>A p.(Trp92*)	5.7% of 665	NM_000136.2	Tier 2	-
		NBN	c.584+1G>A	6.2% of 1330	NM_002485.4	Tier 2	-
		PTCH1	c.2560_2560+1delinsAA	17.5% of 1993	NM_000264.3	Tier 1	-
		TP53	c.948_949delinsTT p.(Gln317*)	17.2% of 3057	NM_000546.4	Tier 2	-
P14	8579 10 (40%)	ATRX	c.2450_2458inv p.(Tyr817_Glu820delinsSerGluSer*)	5.2% of 1157	NM_000489.3	Tier 2	-	W	27	Yes	Fair	No	31	Nodular	Head and neck	Undetermined	Yes	No
		RBM10	c.1049_1067inv p.(Gln350_Ser356delinsArgAlaLeu*)	5.9% of 1938	NM_001204468.1	Tier 2	-
		TP53	c.1024C>T p.(Arg342*)	18.3% of 1561	NM_000546.4	Tier 2	-
P15	12702 15 (20%)	CREBBP	c.2356C>T p.(Gln786*)	25.5% of 1082	NM_004380.2	Tier 2	-	W	36	No	Fair	No	35	Pigmented	Head and neck	Lips	No	No
		KMT2C	c.5716C>T p.(Arg1906*)	31.5% of 878	NM_170606.2	Tier 2	-
		MSH6	c.150G>A p.(Trp50*)	33.2% of 2772	NM_000179.2	Tier 2	-
		RBM10	c.1049_1067inv p.(Gln350_Ser356delinsArgAlaLeu*)	9.8% of 1198	NM_001204468.1	Tier 2	-
		SMO	c.1604G>T p.(Trp535Leu)	26.2% of 1231	NM_005631.4	Tier 2	-
	15012 15 (50%)	ATRX	c.6699+1G>A	5.4% of 627	NM_000489.3	Tier 2	-
		BRCA2	c.6952C>T p.(Arg2318*)	5.5% of 1054	NM_000059.3	Tier 2	-
		PPP2R1A	c.548G>A p.(Arg183Gln)	17.7% of 1150	NM_014225.5	Tier 2	-
		PTCH1	c.394_394+1delinsAA	28.8% of 1147	NM_000264.3	Tier 1	-
		RBM10	c.1049_1067inv p.(Gln350_Ser356delinsArgAlaLeu*)	14% of 1541	NM_001204468.1	Tier 2	-
P16	13802 12 (50%)	APC	c.2501_2510delinsTCCTCTTGATG p.(Ser834Phefs*10)	6.4% of 534	NM_000038.4	Tier 2	-	W	40	No	Dark	No	26	Pigmented	Scalp	_	No	No
		ATM	c.7089+1G>A	6.5% of 645	NM_000051.3	Tier 2	-
		ATM	c.8011-1G>A	7.4% of 487	NM_000051.3	Tier 2	-
		AXIN2	c.1989G>A p.(Trp663*)	18.3% of 131	NM_004655.3	Tier 2	-
		BRCA1	c.134+1G>A	5% of 776	NM_007300.3	Tier 2	-
		BRCA2	c.8827C>T p.(Gln2943*)	6.2% of 610	NM_000059.3	Tier 2	-
		CDH1	c.1939C>T p.(Gln647*)	6.3% of 316	NM_004360.3	Tier 2	-
		JAK3	c.1501C>T p.(Gln501*)	5.3% of 862	NM_000215.3	Tier 2	-
		MLH1	c.2103+1G>A	5.7% of 599	NM_000249.2	Tier 2	-
		NF1	c.4724+1G>A	8.5% of 353	NM_001042492.2	Tier 2	-
		RAD50	c.2165delA p.(Lys722Argfs*14)	6.3% of 854	NM_005732.3	Tier 2	-
		RAD50	c.2830-1G>A	5.5% of 330	NM_005732.3	Tier 2	-
		RB1	c.1147C>T p.(Gln383*)	6% of 534	NM_000321.2	Tier 2	-
		RBM10	c.1058C>G p.(Ser353*)	15.4% of 1027	NM_001204468.1	Tier 2	-
		SMARCB1	c.110G>A p.(Arg37His)	5.3% of 642	NM_001317946.1	Tier 2	-
P17	339 08 (10%)	APC	c.2507_2510invp.(Ser837*) p.(Ser836_Ser837delins*)	5.7% of 1723	NM_000038.4	Tier 2	-	W	31	No	Dark	Yes	32	Nodular	Head and neck	Cheek	No	Breast (mother)
		EP300	c.4286+1G>A	5.4% of 1002	NM_001429.3	Tier 2	-
		EZH2	c.1957C>T p.(Gln653*)	6.7% of 1227	NM_004456.4	Tier 2	-
		RBM10	c.1058C>G p.(Ser353*)	13.9% of 2545	NM_001204468.1	Tier 2	-
		TSC1	c.2041+1G>C	17.6% of 1798	NM_000368.4	Tier 2	-
P18	11975 16 (10%)	APC	c.2501_2510delinsTCCTCTTGATG p.(Ser834Phefs*10)	5.8% of 1910	NM_000038.5	Tier 2	-	W	32	No	Fair	Yes	32	Superficial	Head and neck	Nose	No	Breast (mother)
		PTCH1	c.2208del p.(Glu737Argfs*9)	11.4% of 1675	NM_000264.3	Tier 1	-
	13596 14 (20%)	APC	c.2501_2510delinsTCCTCTTGATG p.(Ser834Phefs*10)	5.6% of 1510	NM_000038.5	Tier 2	-
		PALB2	c.391_406inv p.(Arg131_Ser136delins*)	7% of 1147	NM_024675.3	Tier 2	-
		PTCH1	c.2557C>T p.(Gln853*)	50.6% of 806	NM_000264.3	Tier 1	-
		RBM10	c.1049_1067inv p.(Gln350_Ser356delinsArgAlaLeu*)	6% of 1904	NM_001204468.1	Tier 2	-
P19	6062 09 (60%)	ATRX	c.2450_2458inv p.(Tyr817_Glu820delinsSerGluSer*)	12.8% of 516	NM_000489.3	Tier 2	-	M	37	No	Dark	Yes	37	Superficial	Back/Shoudler	_	No	Stomach (uncle)
		ATRX	c.6700-1G>A	6% of 384	NM_000489.3	Tier 2	-
		PTCH1	c.2250+1G>A	35.3% of 920	NM_000264.3	Tier 1	-
		RBM10	c.1049_1067inv p.(Gln350_Ser356delinsArgAlaLeu*)	11.9% of 606	NM_001204468.1	Tier 2	-
		TP53	c.470_471dupTC p.(Arg158Serfs*13)	25.4% of 1382	NM_000546.4	Tier 2	-
		TP53	c.920-1G>A	20.2% of 1635	NM_000546.4	Tier 2	-
P20	12537 08 (50%)	APC	c.2501_2510delinsTCCTCTTGATG p.(Ser834Phefs*10)	6% of 1004	NM_000038.5	Tier 2	-	M	34	No	Dark	No	31	Nodular	Head and neck	Ear	Yes	Colon (father)
		PALB2	c.391_406inv p.(Arg131_Ser136delins*)	11.8% of 918	NM_024675.3	Tier 2	-
		PTCH1	c.4180C>T p.(Arg1394*)	27.2% of 1913	NM_000264.3	Tier 2	3.19e-05
		RBM10	c.1049_1067inv p.(Gln350_Ser356delinsArgAlaLeu*)	17.2% of 958	NM_001204468.1	Tier 2	-
		TSC1	c.2041+1G>C	14.8% of 1284	NM_000368.4	Tier 2	-
P21	847 13 (10%)	CREBBP	c.979C>T p.(Gln327*)	5.8% of 308	NM_004380.2	Tier 2	-	M	40	Yes	Fair	Yes	40	Indeterminate	Lumbar	_	No	No
		ERCC2	c.2041G>A p.(Asp681Asn)	6.1% of 1419	NM_000400.3	Tier 2	1.98929e-05
		KMT2A	c.5664+1G>A	5.6% of 675	NM_001197104.1	Tier 2	-
		PALB2	c.406del p.(Ser136Valfs*41)	5.8% of 518	NM_024675.3	Tier 2	-
		RAD51B	c.81T>A p.(Cys27*)	6.3% of 604	NM_001321821.1	Tier 2	-
		RB1	c.958C>T p.(Arg320*)	7.9% of 456	NM_000321.2	Tier 2	-
		RBM10	c.1049_1067inv p.(Gln350_Ser356delinsArgAlaLeu*)	7.5% of 684	NM_001204468.1	Tier 2	-
		RBM10	c.2146-1G>A	7% of 313	NM_001204468.1	Tier 2	-
		XRCC2	c.49C>T p.(Arg17*)	5.3% of 340	NM_005431.1	Tier 2	1.20338e-05
P22	13254 16 (50%)	MYCN	c.131C>T p.(Pro44Leu)	37.8% of 1994	NM_001293228.1	Tier 2	-	M	35	Yes	Dark	No	34	Nodular	Head and neck	Nose	Yes	No
		PALB2	c.391_406inv p.(Arg131_Ser136delins*)	6.4% of 1055	NM_024675.3	Tier 2	-
		PTCH1	c.1347+2T>A	61.8% of 1650	NM_000264.3	Tier 1	-
		RBM10	c.1049_1067inv p.(Gln350_Ser356delinsArgAlaLeu*)	14.8% of 960	NM_001204468.1	Tier 2	-
P23	8299 17 (40%)	ATRX	c.1921G>T p.(Glu641*)	6.1% of 261	NM_000489.3	Tier 2	-	M	32	Yes	Fair	No	30	Nodular	Head and neck	Cheek	No	No
		ATRX	c.5620C>T p.(Gln1874*)	5.1% of 40	NM_000489.3	Tier 2	-
		ATRX	c.484+1G>A	6.1% of 441	NM_000489.3	Tier 2	-
		KMT2C	c.3562C>T p.(Gln1188*)	8.6% of 441	NM_170606.2	Tier 2	-
		KMT2D	c.12592C>T p.(Arg4198*)	5.8% of 1475	NM_003482.3	Tier 2	-
		MSH6	c.155_159delinsCGCCAA p.(Glu52Alafs*38)	5.2% of 2880	NM_000179.2	Tier 2	-
		RBM10	c.1058C>G p.(Ser353*)	11.2% of 1036	NM_001204468.1	Tier 2	-
P24	3418 12 (25%)	ATRX	c.2458G>T p.(Glu820*)	5.6% of 1232	NM_000489.3	Tier 2	-	W	32	Yes	Fair	Yes	32	Nodular	Head and neck	Cheek	No	No
		MSH6	c.2450_2458inv p.(Tyr817_Glu820delinsSerGluSer*)	5.6% of 1358	NM_000179.2	Tier 2	-
		PALB2	c.386_406delinsACCACTAGGGTCACTGACCCT p.(Pro129_Ser136delinsHisHis*)	6.8% of 1217	NM_024675.3	Tier 2	-
		PTCH1	c.394+1G>A	23.7% of 3217	NM_000264.3	Tier 1	-
		RBM10	c.1049_1067inv p.(Gln350_Ser356delinsArgAlaLeu*)	7.5% of 2569	NM_001204468.1	Tier 2	-
P25	10999 08 (20%)	APC	c.2501_2510delinsTCCTCTTGATG p.(Ser834Phefs*10)	10.7% of 924	NM_000038.4	Tier 2	-	W	39	No	Fair	Yes	39	Superficial	Back/Shoudler	_	No	No
		ATRX	c.2458G>T p.(Glu820*)	11.4% of 704	NM_000489.3	Tier 2	-
		PALB2	c.391_406inv p.(Arg131_Ser136delins*)	7% of 947	NM_024675.3	Tier 2	-
		PTCH1	c.1348-1G>T	5.3% of 1391	NM_000264.3	Tier 1	-
		RBM10	c.1049_1067inv p.(Gln350_Ser356delinsArgAlaLeu*)	13% of 1619	NM_001204468.1	Tier 2	-
		TSC1	c.2041+1G>C	15.2% of 974	NM_000368.4	Tier 2	-
